# Supplementary material for: Phytoplankton Surveys in the Arctic Fram Strait Demonstrate the Tiny Eukaryotic Alga Micromonas and Other Picoprasinophytes Contribute to Deep Sea Export
Source: Microorganisms. 2022 May 3;10(5):961. doi: 10.3390/microorganisms10050961 (PMC9144618; doi:10.3390/microorganisms10050961)
Supplement: Supplementary file 1 [file microorganisms-10-00961-s001.zip]

Archive with 7 entries (6 files):
- Bachyetal_MicromonasArctic_TableS1.xlsx
- Bachyetal_MicromonasArctic_TableS2.xlsx
- Bachyetal_MicromonasArctic_TableS3.xlsx
- __MACOSX/
- __MACOSX/._Bachyetal_MicromonasArctic_TableS1.xlsx
- __MACOSX/._Bachyetal_MicromonasArctic_TableS2.xlsx
- __MACOSX/._Bachyetal_MicromonasArctic_TableS3.xlsx
