# Supplementary material for: Phytoplankton Surveys in the Arctic Fram Strait Demonstrate the Tiny Eukaryotic Alga Micromonas and Other Picoprasinophytes Contribute to Deep Sea Export
Source: Microorganisms. 2022 May 3;10(5):961. doi: 10.3390/microorganisms10050961 (PMC9144618; doi:10.3390/microorganisms10050961)
Supplement: Supplementary file 1 [file microorganisms-10-00961-s001.zip › Bachyetal_MicromonasArctic_TableS1.xlsx]

## Sheet: Supplementary Table S1
Moored sediment trap samples from the Arctic Fram Strait HAUSGARTEN site with information on the dates of collection, depth of sampling as well as the split jar. Then the qPCR data (average and SD for each sample based on triplication)
Samples	Depth (meters)	Split Jar	Surface sediment trap (m²)	Collection dates (dd.mm.yyyy)	Collection period (Days)	Flux (Micromonas copies.m-2.d-1)	SD Flux
Mitte1	1250	128	0.5	10.07-20.07.2010	10	92009	12024.6
Mitte2	1250	256	0.5	20.07-31.07.2010	11	236823	15497.8
Mitte3	1250	512	0.5	31.07-15.08.2010	15	130121	15045.7
Mitte4	1250	256	0.5	15.08-31.08.2010	16	132350	7955.75
Mitte5	1250	256	0.5	31.08-15.09.2010	15	82345.8	8673.36
Mitte6	1250	256	0.5	15.09-30.09.2010	15	93212.3	9167.23
Mitte7	1250	128	0.5	30.09-15.10.2010	15	75230.3	2046.65
Mitte8	1250	128	0.5	15.10-31.10.2010	16	41850	7223.41
Unten1	1250	512	0.5	10.07-20.07.2010	10	311462	52580
Unten2	2380	512	0.5	20.07-31.07.2010	11	451764	20732.2
Unten3	2380	512	0.5	31.07-15.08.2010	15	283177	57298.8
Unten4	2380	512	0.5	15.08-31.08.2010	16	173105	31112.5
Unten5	2380	512	0.5	31.08-15.09.2010	15	226762	37830.7
Unten6	2380	256	0.5	15.09-30.09.2010	15	97248.5	5270.06
Unten7	2380	256	0.5	30.09-15.10.2010	15	69517	3765.09
Unten8	2380	256	0.5	15.10-31.10.2010	16	79788.9	12271.3
Lander1	2495	512	0.25	17.07-15.08.2010	29	418763	61051.8
Lander2	2495	512	0.25	15.08-15.09.2010	31	95603.2	10510.6
Lander3	2495	512	0.25	15.09-15.10.2010	30	64050.7	26887.4
Lander4	2495	512	0.25	15.10-15.11.2010	31	91511.1	9804.11
Lander5	2495	4069	0.25	15.11-15.07.2011	259	96292.5	7288.23
