# Supplementary material for: Phytoplankton Surveys in the Arctic Fram Strait Demonstrate the Tiny Eukaryotic Alga Micromonas and Other Picoprasinophytes Contribute to Deep Sea Export
Source: Microorganisms. 2022 May 3;10(5):961. doi: 10.3390/microorganisms10050961 (PMC9144618; doi:10.3390/microorganisms10050961)
Supplement: Supplementary file 1 [file microorganisms-10-00961-s001.zip › Bachyetal_MicromonasArctic_TableS2.xlsx]

## Sheet: Supplementary Table S2
Sea water samples from the Arctic Fram Strait with information on the date and depth of sampling as well as the volume filtered onto the 0.4 um filters. QPCR data averaged over triplication, corresponding SD. Metadata associated to samples extracted from PANGAEA webpages.
Samples	Depth (meters)	Volume filtered (ml)	Collection dates (dd.mm.yyyy)	qPCR counts (Micromonas copies.ml-1)	SD qPCR counts	Temperature (°C)	Salinity (PSU)	Chlorophyll a (µg/L)	NO3 (µmol/L)	NO2 (µmol/L)	Si(OH)4 (µmol/L)	PO4 (µmol/L)	NH4 (µmol/L)	Latitude	Longitude
HGN-IV 5m	5	1500	2010-07-14	259.81	38.44	6.2692	34.609	0.73386	2.39	0.03	1.85	0.12	0.26	79°44.00'N	4°18.07'E
HGN-IV 10m	10	1500	2010-07-14	154.86	5.75	6.1599	34.7525	0.911766	3.31	0.06	2.34	0.2	0.33	79°44.00'N	4°18.07'E
HGN-IV 20m	20	1500	2010-07-14	45.08	11.16	5.8097	35.1562	0.589312	7.32	0.15	4.01	0.52	1.16	79°44.00'N	4°18.07'E
HGN-IV 30m	30	1500	2010-07-14	13.16	3.03	5.7185	35.1611	0.123546	9.06	0.14	4.36	0.6	0.86	79°44.00'N	4°18.07'E
HGN-IV 50m	50	1500	2010-07-14	5.69	2.94	5.3512	35.15	0.0778337	10.04	0.13	4.5	0.61	0.42	79°44.00'N	4°18.07'E
HGN-IV 100m	100	1500	2010-07-14	5.65	0.47	4.7714	35.1427	0.0194584	11.37	0.05	4.93	0.69	0.46	79°44.00'N	4°18.07'E
HG-I 5m	5	1000	2010-07-06	3342.79	121.19	6.0008	34.4386	1.13415	0.28	0.01	2.41	0.11	0.3	79°8.20'N	5°5.91'E
HG-I 15m	15	1000	2010-07-06	1781.56	28.48	5.3781	35.1258	2.676	1.74	0.04	3.18	0.25	0.26	79°8.20'N	5°5.91'E
HG-I 25m	25	1000	2010-07-06	271.93	3.36	5.1817	35.1423	1.26016	9.55	0.18	4.42	0.66	0.67	79°8.20'N	5°5.91'E
HG-I 50m	50	1000	2010-07-06	33.85	5.23	4.6571	35.0943	0.607844	10.94	0.18	4.59	0.64	0.25	79°8.20'N	5°5.91'E
HG-I 75m	75	1000	2010-07-06	9.08	2.42	4.5759	35.1052	0.12787	10.41	0.25	4.47	0.67	0.4	79°8.20'N	5°5.91'E
HG-I 100m	100	1000	2010-07-06	24.76	4.59	4.4141	35.1036	0.233501	11.03	0.27	4.62	0.7	0.23	79°8.20'N	5°5.91'E
HG-IV 15m	15	1500	2010-07-12	2583.79	40.2	-1.3298	34.0443	0.449397	6.57	0.04	2.81	0.36	0.24	79°0.16'N	4°17.97'E
HG-IV 25m	25	1500	2010-07-12	4232.26	101.2	-1.6694	34.1665	0.276124	6.9	0.06	2.9	0.41	1.01	79°0.16'N	4°17.97'E
HG-IV 50m	50	1500	2010-07-12	340.3	172.75	-0.3548	34.4112	0.262225	6.97	0.05	3.8	0.47	0.51	79°0.16'N	4°17.97'E
HG-IV 100m	100	1500	2010-07-12	16.02	3.91	2.5442	34.8939	0.0157521	9.73	0.27	4.47	0.48	0.65	79°0.16'N	4°17.97'E
HG-IX 30m	30	1000	2010-07-12	3425.45	95.7	-0.0753	34.3532	1.338	2.92	0	1.84	0.26	nd	79°9.30'N	2°43.60'E
HG-IX 45m	45	1000	2010-07-12	222.95	7.16	0.9089	34.5383	1.00813	4.17	0	2.22	0.36	nd	79°9.30'N	2°43.60'E
HG-IX 60m	60	1000	2010-07-12	59.37	1.53	2.4262	34.7981	0.700503	nd	nd	nd	nd	nd	79°9.30'N	2°43.60'E
HS-III 5m	5	1000	2010-07-04	1919.23	85.92	6.3435	35.1012	2.19046	0.54	0.08	3.2	0.19	nd	78°36.47'N	5°3.81'E
HS-III 15m	15	1000	2010-07-04	1457.07	25.67	6.1808	35.1043	3.2616	0.87	0.06	3.34	0.16	nd	78°36.47'N	5°3.81'E
HS-III 25m	25	1000	2010-07-04	3495.27	141.7	5.3018	35.115	0.812312	4.15	0	3.38	0.35	nd	78°36.47'N	5°3.81'E
HS-III 40m	40	1000	2010-07-04	1732.45	101.25	4.2651	35.1126	0.374343	nd	nd	nd	nd	nd	78°36.47'N	5°3.81'E
HS-III 60m	60	1000	2010-07-04	197.94	25.4	3.9382	35.1096	0.08154	nd	nd	nd	nd	nd	78°36.47'N	5°3.81'E
HS-III 100m	100	1000	2010-07-04	118.09	15.77	3.3434	35.0746	0.103778	10.7	0.05	3.98	0.76	nd	78°36.47'N	5°3.81'E
HG-I 55m 2009	55	1000	2009-07-12	1076.65	28.7	3.7728	34.9186	0.738152	nd	nd	nd	nd	nd	79°8.03 N	6°6.10 E
HGN-IV 30m 2009	30	1500	2009-07-14	1004.96	40.61	6.0514	35.0173	3.56942	4.41	0.11	3.73	0.43	nd	79°43.76'N	4°28.70'E
HS-III 20m 2009	20	1500	2009-07-17	3339.09	148.5	6.7127	35.0618	2.59328	nd	nd	nd	nd	nd	78°36.45'N	5°4.23'E
HS-III 25m 2010	25	1000	2010-07-05	4440.32	239.77	5.3018	35.115	0.812312	4.15	0	3.38	0.35	nd	78°36.47´N	5°3.81´E
HG-I 15m 2010	15	1000	2010-07-06	1853.07	91.24	5.3781	35.1258	2.676	7.36	0.1	3.54	0.51	nd	79°8.20´N	5°5.91´E
HG-IV 15m 2010	15	1500	2010-07-12	4128.39	234.46	-1.3298	34.0443	0.449397	6.57	0.04	2.81	0.36	0.24	79°0.16´N	4°17.97´E
HGN-IV 20m 2010	20	1500	2010-07-14	69.05	11.02	5.8097	35.1562	0.589312	7.32	0.15	4.01	0.52	1.16	79°44.00´N	4°18.07´E
102 35m 2010	35	1000	2010-07-02	132.31	45.02	1.8979	34.6281	1.77535	3.98	0	3.95	0.41	nd	78°50.06´N	4°59.16´E
111 10m 2010	10	1000	2010-07-03	577.81	28.39	5.7936	34.6037	0.801502	4.75	0.01	2.7	0.32	nd	78°50.01´N	8°40.14´E
124 5m 2010	5	1000	2010-07-05	113.88	9.51	6.3435	35.1012	2.19046	0.54	0.08	3.2	0.19	nd	78°36.47´N	5°3.81´E
135 15m 2010	15	1000	2010-07-06	184.29	0	1.0578	34.5991	0.700503	4.35	0.13	1.91	0.33	1.04	78°58.86´N	9°30.94´E
200 20m 2010	20	1500	2010-07-18	75.5	1.07	6.224	35.0248	1.36209	nd	nd	nd	nd	nd	78°49.97´N	1°53.87´E
204 5m 2010	5	1500	2010-07-18	38.65	2.22	5.2537	34.3741	0.500359	nd	nd	nd	nd	nd	78°49.93´N	0°31.01´W
210 50m 2010	50	1500	2010-07-20	9.39	0.38	2.5393	34.7921	0.775248	1	0	2.44	0.18	nd	78°49.73´N	2°07.38´W
220 5m 2010	5	1500	2010-07-21	369.83	37.33	-0.9375	31.5097	1.39915	nd	nd	nd	nd	nd	78°49.88´N	3°53.08´W
224 12m 2010	12	1500	2010-07-22	1184.79	202.75	-1.2462	31.3161	2.0385	nd	nd	nd	nd	nd	78°50.23´N	4°55.85´W
235 40m 2010	40	1500	2010-07-23	2.86	0.7	-1.6029	31.9892	1.17677	nd	nd	nd	nd	nd	78°50.00´N	10°1.46´W
237 40m 2010	40	1500	2010-07-23	2.46	0.47	-1.5459	31.9495	1.89951	nd	nd	nd	nd	nd	78°49.99´N	11°0.88´W
239 10m 2010	10	1500	2010-07-23	971.51	36.7	-0.9093	31.1646	0.806135	nd	nd	nd	nd	nd	78°50.49´N	11°58.37´W
HG-I 28m 2011	28	2000	2011-07-14	161.06	0.3	4.8018	34.9321	1.169	nd	nd	nd	nd	nd	79,134333'N	6,09595'E
HGN-IV 18m 2011	18	2000	2011-07-23	5594.15	444.48	5.4488	34.8372	1.273	1.9	0.03	2.39	0.23	1.12	79,72425'N	4,46015'E
HS-III 30m 2011	30	2000	2011-07-27	561.48	84.41	6.2655	35.0163	0.467	2.36	0.05	2.73	0.22	0.41	78,600083'N	5,050883'E
HG-IV 20m 2011	20	2000	2011-07-29	1774.09	88.39	6.204	35.0395	3.266	0.19	0.02	0.46	0.08	0.31	78,997267'N	4,329083'E
HG-IV 20m 2012	20	1500	2012-07-16	649.8	30.33	5.0171	35.0085	1.366	3.24	0.1	3.72	0.39	1.57	79°0.592'N	4°19.1930'E
HG-I 20m 2012	20	1500	2012-07-17	82.27	28.04	5.9096	34.9408	2.341	3.18	0.12	2.46	0.37	0.33	79°8.105'N	6°6.229'E
HS-III 20m 2012	20	1200	2012-07-20	261.56	5.83	6.0658	35.042	3.262	3.36	0.13	3.8	0.4	1.21	78°36.625'N	5°.4.19'E
HGN-IV 25m 2012	25	1000	2012-07-23	17.88	6.21	4.6898	34.9006	0.751	0.17	0.02	3.01	0.21	0.27	79°44.379'N	4°30.319'E
20 30m 2012	30	1500	2012-06-20	30.32	3.32	5.2544	35.0688	0.384	3.575	0.1	1.88	0.3	0.883536	78°51.07'N	8°1.39'E
27 20m 2012	20	1500	2012-06-21	136.61	6.12	4.368	35.1126	1.344	10.12	0.22	4.38	0.71	1.3787	78°49.990'N	7°6.141'E
37 10m 2012	10	1500	2012-06-22	12.33	1.06	4.8207	35.1105	3.262	4.135	0.115	4.035	0.385	0.508598	78°49.984 N	5°59.430 E
53 20m 2012	20	1000	2012-06-25	63.73	3.32	4.9781	34.9627	1.726	9.435	0.225	3.97	0.705	1.46027	78°50.012'N	4°0.177'E
67 27m 2012	27	500	2012-06-27	98.74	4.37	4.1034	35.0258	3.58	4.04	0.12	3.705	0.42	0.990871	78°49.858'N	1°55.079'E
72 17m 2012	17	1000	2012-06-28	218.73	11.28	2.7993	34.512	1.521	2.605	0.07	4.15	0.415	1.69444	78°50.155'N	0°57.76'E
79 25m 2012	25	500	2012-06-30	227.8	26.19	-1.7382	33.9497	0.069	5.835	0.03	3.44	0.605	0.148729	78°49.404 'N	2°27.062 'W
114 30m 2012	30	2000	2012-07-06	8.12	1.36	-1.572	31.5482	0.685	nd	nd	nd	nd	nd	78°45.215'N	12°47.051'W
117 24m 2012	24	2000	2012-07-06	26.59	2.75	-0.4703	31.3337	0.381	0.17	0.05	0.77	0.545	0.128422	78°50.019'N	9°59.917'W
122 20m 2012	20	2000	2012-07-07	825.33	33.97	-1.4645	31.3282	2.268	nd	nd	nd	nd	nd	78°49.908'N	7°30.037'W
130 20m 2012	20	2000	2012-07-08	1509.44	112.26	-1.6251	32.894	1.517	nd	nd	nd	nd	nd	78°49.979'N	4°35.783'W
132 20m 2012	20	1000	2012-07-09	409.2	40.08	-1.5522	32.2859	2.878	4.095	0.03	7.56	0.64	0.346061	78°49.947'N	3°55.190W
HG-I 12m 2013	12	2000	2013-06-26	2532.53	166.26	4.4071	35.0251	2.027	4.1	0.09	4.32	0.49	0.24	79°8.03'N	6°5.54'E
HGN-IV 28m 2013	28	2000	2013-06-28	846.73	7.31	1.4386	34.1901	0.586	0.33	0.05	2.18	0.25	0.16	79°43.10'N	4°33.88'E
HS-III 25m 2013	25	1500	2013-07-01	1753.33	97.44	4.9964	34.3942	1.425	5.67	0.09	4.22	0.53	0.73	78°37.20'N	5°01.00'E
HG-IV 30m 2013	30	2000	2013-07-09	17.52	3.81	2.9519	34.8383	0.761	6.22	0.19	3.79	0.62	1.98	79°0.46'N	4°28.48'E
HG-IV 50m 2014	50	2000	2013-06-22	54.26	3.03	2.819	35.0328	1.096	9.55	0.11	5.7	0.68	1.2243	79°3.919' N	4° 11.058' E
HG-I 23m 2014	23	2000	2014-06-24	553.33	35.34	2.6354	34.4314	1.145	2.735	0.07	3.83	0.32	1.04466	79° 8.111' N	6° 5.290' E
HGN-IV 40m 2014	40	2000	2014-06-25	253.8	5.88	0.549	34.4433	0.205	6.43	0.085	3.86	0.565	1.49575	79° 45.567' N	4° 23.040' E
426 25m 2014	25	2000	2014-06-16	80.39	8.91	-1.6633	32.0028	0.13	2.435	0	6.06	0.53	0	78° 48.334' N	9° 55.700' W
429 15m 2014	15	2000	2014-06-16	464.94	29.61	-1.4502	31.4107	0.564	2.46	0.05	5.99	0.51	0.00828994	78° 49.774' N	8° 33.993' W
437 30m 2014	30	2000	2014-06-17	195.75	24.85	-1.6458	32.0266	0.257	2.745	0.025	6.34	0.55	0.0397493	78° 49.696' N	5° 29.430' W
444 25m 2014	25	2000	2014-06-18	18.24	2.69	-1.6196	33.2886	0.043	4.52	0	4.88	0.51	0.82	78° 50.410' N	3° 58.55' W
482 30m 2014	30	2000	2014-06-28	182.12	25.35	-1.4268	33.8752	1.145	4.805	0.065	2.9	0.465	0.372253	78° 50.372' N	0° 56.617' W
486 15m 2014	15	2000	2014-06-28	112.73	10.03	-1.5037	33.4742	1.017	0.83	0.04	1.45	0.22	0.610777	78° 50' N	1° 0.391' E
HS-III 30m 2015	30	1500	2014-07-24	372.24	15.9	6.2	35.03	0.68	4.07	0.17	4.47	0.47	1.02	78°35.944'N	E5°4.118
HG-IV 15m 2015	15	1500	2015-07-26	2348.57	103.41	6.83	34.79	1.427	0.73	0.04	1.77	0.25	0.4	79°3.911'N	E4°10.741
HGN-IV 27m 2015	27	1500	2015-08-04	3051.24	178.66	5.19	34.71	1.605	1.39	0.04	2.59	0.33	0.51	79°49.280'N	E4°15.150
HG-I 18m 2015	18	1500	2015-08-10	66.63	2.31	1.53	34.16	1.498	0.83	0.01	1.87	0.21	0.18	79°7.980'N	E6°6.110
