# Supplementary material for: Phytoplankton Surveys in the Arctic Fram Strait Demonstrate the Tiny Eukaryotic Alga Micromonas and Other Picoprasinophytes Contribute to Deep Sea Export
Source: Microorganisms. 2022 May 3;10(5):961. doi: 10.3390/microorganisms10050961 (PMC9144618; doi:10.3390/microorganisms10050961)
Supplement: Supplementary file 1 [file microorganisms-10-00961-s001.zip › Bachyetal_MicromonasArctic_TableS3.xlsx]

## Sheet: Supplementary Table S3
List of diatom Amplicon Sequence Variants (ASVs) representing > 1% of stramenopile reads per sample with their corresponding sequences and taxonomic assignment using phylogenetic placement
ASV ID	Taxonomy	Total number of amplicons in all 9 samples (seawater and sediment)	Sequence
HG4_25m_S12_25714	Chaetoceros calcitrans	50	GATGAACGCTGGCGGTATGCCTAACACATGCAAGTCGTACGAGAGTTTTTAACTCAAGTGGCGGACGGGTGAGTAACACGTGAGAATTTGCCTTTAGGAGGGGGACAACAACTGGAAACGGTTGCTAATACCCCATATGCTTTCGAGTGAAATGAATTTATTCGCCTAAAGAGAAGCTCGCGGCTGATTAGCTTGTTGGTGGGGTAAGAGCCTACCAAGGCGACGATCAGTATCTGGTTTGAGAGGACGATCAGACACACTGGAACTGAGACACGGTCCAGACTCCTACGGGTGGCAGC
Unten5_S84_9809	Chaetoceros sp.	255	GATGAACGCTGGCGGTATGCCTAACACATGCAAGTCGTACGAGAGTTTTTAACTCAAGTGGCGGACGGGTGAGTAACGTGTGAGAATTTGCCTTTAGGAGGGGGACAACAACTGGAAACGGTTGCTAATACCCCATATGCTTTCGAGTAAAATGAATTTATTCGCCTAGAGAGAAGCTCGCGTCTGATTAGCTTGTTGGTAGGGTAAAGGCCTACCAAGGCGACGATCAGTATCTGGTTTGAGAGGACGATCAGACACACTGGAACTGAGACACGGTCCAGACTCCTACGGGTGGCTGC
Unten5_S84_9425	Chaetoceros sp.	1649	GATGAACGCTGGCGGTATGCCTAACACATGCAAGTCGTACGAGAGTTTTTAACTCAAGTGGCGGACGGGTGAGTAACACGTGAGAATTTGCCTTTAGGAGGGGGACAACAACTGGAAACGGTTGCTAATACCCCATATGCTTTCGAGTGAAATGAATTTATTCGCCTAAAGAGAAGCTCGCGGCTGATTAGCTTGTTGGTGGGGTAAAAGCCTACCAAGGCGACGATCAGTATCTGGTTTGAGAGGACGATCAGACACACTGGAACTGAGACACGGTCCAGACTCCTACGGGTGGCTGC
Unten5_S84_22570	Chaetoceros sp.	17	GATGAACGCTGGCGGTATGCCTTACACATGCAAGTTGTACGAGAGTTTTTAACTCAAGTAGCGGACGGGTGAGTAACACGTGAGAATTTGCCTTCAGGAGGGGGACAACAACTGGAAACGGTTGCTAATACCCCATATGCTTTCGAGTGAAATGAATTTATTCGCCTGAAGAGAAGCTCGCGGCTGATTAGCTTGTTGGTGGGGTAAGAGCCTACCAAGGCGACGATCAGTATCTGGTTTGAGAGGATGATCAGACACACTGGAACTGAGACACGGTCCAGACACCTACGGGAGGCTGC
Unten5_S84_994	Chaetoceros sp.	1911	GATGAACGCTGGCGGTATGCCTTACACATGCAGGTTGTACGAGAGTTTTTAACTCAAGTAGCGGACGGGTGAGTAACACGTGAGAATTTGCCTTCAGGAGGGGGACAACAACTGGAAACGGTTGCTAATACCCCATATGCTTTCGAGTGAAATGAATTTATTCGCCTGAAGAGAAGCTCGCGGCTGATTAGCTTGTTGGTGGGGTAAGAGCCTACCAAGGCGACGATCAGTATCTGGTTTGAGAGGACGATCAGACACACTGGAACTGAGACACGGTCCAGACTCCTACGGAGGCTGC
HG4_25m_S12_36755	Unidentified Bacillariophyta	21	GATGAACGCTGGCGAGATGCTTTACACATGCAAGTCGTACGAGAGTTTTAAACTCAAGTGGCGGACGGGTGAGTAACACGTAAGAATTTGCCTTTAGGAGGGGGACAACAACTGGAAACGGTTGCTAATACCCCATATGCTTTCGAGTAAAATGGATTTTTCCGCCTAGAGAGAAGCTTGCGGCTGATTAGCTTGTTGGTAAGGTAAAGGCTTACCAAGGTGACGATCAGTATCTGGTTTGAGAGGACGATCAGACACACTGGAACTGAGACACGGTCCAGACTCCTACGGGTGGCAC
HG1_5m_S95_17376	Arcocellulus mammifer	1492	GATGAACGCTGGCGGTATGCCTAACACATGCAAGTCGTACGAGAGTTTTTAACTCAAGTGGCGGACGGGTGAGTAACACGTGAGAATTTGCCTTTAGGAGGGGGATAACAGAGTGAAAACGCTGCTAATACCCCATATGCTTTCGAGTGAAATGGATTTATTCGCCTAAAGAGAAGCTCGCGGCTGATTAGCTTGTTGGTAAGGTAATGGCTTACCAAGGCGACGATCAGTATCTGGTTTGAGAGGACGATCAGACACACTGGAACTGAGACACGGTCCAGACTCCTACGGGAGGCAGC
